# Supplementary material for: Risk of Microvascular Complications in Newly Diagnosed Type 2 Diabetes Patients Using Automated Machine Learning Prediction Models
Source: J Clin Med. 2024 Dec 5;13(23):7422. doi: 10.3390/jcm13237422 (PMC11642608; doi:10.3390/jcm13237422)
Supplement: Supplementary file 1 [file jcm-13-07422-s001.zip]

Archive with 1 entries (1 files):
- jcm-3322327-supplementary.pdf
